# Supplementary material for: Dietary Polyphenol Intake and Gastric Cancer: A Systematic Review and Meta-Analysis
Source: Cancers (Basel). 2022 Nov 29;14(23):5878. doi: 10.3390/cancers14235878 (PMC9737802; doi:10.3390/cancers14235878)
Supplement: Supplementary file 1 [file cancers-14-05878-s001.zip]

Archive with 1 entries (1 files):
- cancers-1941699-supplementary.pdf
